# Supplementary material for: A COVID-19 DNA Vaccine Candidate Elicits Broadly Neutralizing Antibodies against Multiple SARS-CoV-2 Variants including the Currently Circulating Omicron BA.5, BF.7, BQ.1 and XBB
Source: Vaccines (Basel). 2023 Mar 31;11(4):778. doi: 10.3390/vaccines11040778 (PMC10144402; doi:10.3390/vaccines11040778)
Supplement: Supplementary file 1 [file vaccines-11-00778-s001.zip]

Archive with 1 entries (1 files):
- vaccines-2238015-supplementary.pdf
